# Supplementary material for: Correction: Decorin inhibits glucose-induced lens epithelial cell apoptosis via suppressing p22phox-p38 MAPK signaling pathway
Source: PLoS One. 2026 Jul 28;21(7):e0354775. doi: 10.1371/journal.pone.0354775 (PMC13411911; doi:10.1371/journal.pone.0354775)
Supplement: S1 File — (ZIP) [file pone.0354775.s001.zip]

Archive with 7 entries (6 files):
- Fig1 data/Fig1A-0nM.png
- Fig1 data/Fig1B-50nM.png
- Fig1 data/Fig1C-100nM.png
- Fig1 data/Fig1D-200nM.png
- Fig1 data/Prism data.pzfx
- Fig1 data/fig1(revised).tif
- Fig1 data/
