# Supplementary material for: Correction: Decorin inhibits glucose-induced lens epithelial cell apoptosis via suppressing p22phox-p38 MAPK signaling pathway
Source: PLoS One. 2026 Jul 28;21(7):e0354775. doi: 10.1371/journal.pone.0354775 (PMC13411911; doi:10.1371/journal.pone.0354775)
Supplement: S2 File — The underlying data for Figs 3B, 4B, 4D and 6B are raw values, whereas the corresponding graphs in [1] were generated using folds of these values against the control group. (ZIP) [file pone.0354775.s002.zip]

Archive with 38 entries (27 files):
- Fig data/
- Fig data/Fig1 data/
- Fig data/Fig1 data/Fig1E data.xlsx
- Fig data/Fig2 data/
- Fig data/Fig2 data/Fig2A/
- Fig data/Fig2 data/Fig2A/Con 4.2.png
- Fig data/Fig2 data/Fig2A/HD 4.6.png
- Fig data/Fig2 data/Fig2A/HG 9.8.png
- Fig data/Fig2 data/Fig2A/Mannitol 4.6.png
- Fig data/Fig2 data/Fig2B.xlsx
- Fig data/Fig2 data/Fig2D.xlsx
- Fig data/Fig3 data/
- Fig data/Fig3 data/Fig3B.xlsx
- Fig data/Fig3 data/Fig3C.xlsx
- Fig data/Fig3 data/Fig3D.xlsx
- Fig data/Fig4 data/
- Fig data/Fig4 data/Fig4B.xlsx
- Fig data/Fig4 data/Fig4D.xlsx
- Fig data/Fig5 data/
- Fig data/Fig5 data/Fig5B.xlsx
- Fig data/Fig5 data/Fig5C/
- Fig data/Fig5 data/Fig5C/Con 5.1-3cm.tif
- Fig data/Fig5 data/Fig5C/HG 9.6-3cm.tif
- Fig data/Fig5 data/Fig5C/HG+ siRNA 4.8-3cm.tif
- Fig data/Fig5 data/Fig5C/HG+con siRNA 8.7.png
- Fig data/Fig5 data/Fig5D.xlsx
- Fig data/Fig5 data/Fig5F.xlsx
- Fig data/Fig5 data/Fig5H.xlsx
- Fig data/Fig6 data/
- Fig data/Fig6 data/Fig6B.xlsx
- Fig data/Fig6 data/Fig6C.xlsx
- Fig data/Fig6 data/Fig6D.xlsx
- Fig data/Fig7 data/
- Fig data/Fig7 data/Fig7B.xlsx
- Fig data/Fig7 data/Fig7D.xlsx
- Fig data/Fig8 data/
- Fig data/Fig8 data/Fig8B.xlsx
- Fig data/Fig8 data/Fig8D.xlsx
