# Supplementary material for: Correction: Decorin inhibits glucose-induced lens epithelial cell apoptosis via suppressing p22phox-p38 MAPK signaling pathway
Source: PLoS One. 2026 Jul 28;21(7):e0354775. doi: 10.1371/journal.pone.0354775 (PMC13411911; doi:10.1371/journal.pone.0354775)
Supplement: S2 File — The underlying data for Figs 3B, 4B, 4D and 6B are raw values, whereas the corresponding graphs in [1] were generated using folds of these values against the control group. (ZIP) [file pone.0354775.s002.zip › Fig data/Fig2 data/Fig2B.xlsx]

## Sheet: Sheet1
Con		Mann		HG		HG+Decorin
Mean	SD	Mean	SD	Mean	SD	Mean	SD
4.2	0.6	4.6	0.5	9.8	0.4	4.6	0.5
