# Supplementary material for: Correction: Decorin inhibits glucose-induced lens epithelial cell apoptosis via suppressing p22phox-p38 MAPK signaling pathway
Source: PLoS One. 2026 Jul 28;21(7):e0354775. doi: 10.1371/journal.pone.0354775 (PMC13411911; doi:10.1371/journal.pone.0354775)
Supplement: S2 File — The underlying data for Figs 3B, 4B, 4D and 6B are raw values, whereas the corresponding graphs in [1] were generated using folds of these values against the control group. (ZIP) [file pone.0354775.s002.zip › Fig data/Fig4 data/Fig4D.xlsx]

## Sheet: Sheet1
Con			Mann			HG			HG+Decorin
A	B	C	A	B	C	A	B	C	A	B	C
1	1	1	1.07	1.04	1.1	1.34	1.48	1.45	1.04	1.08	1.15
