# Supplementary material for: Correction: Decorin inhibits glucose-induced lens epithelial cell apoptosis via suppressing p22phox-p38 MAPK signaling pathway
Source: PLoS One. 2026 Jul 28;21(7):e0354775. doi: 10.1371/journal.pone.0354775 (PMC13411911; doi:10.1371/journal.pone.0354775)
Supplement: S2 File — The underlying data for Figs 3B, 4B, 4D and 6B are raw values, whereas the corresponding graphs in [1] were generated using folds of these values against the control group. (ZIP) [file pone.0354775.s002.zip › Fig data/Fig5 data/Fig5H.xlsx]

## Sheet: Sheet1
Con			HG+p38 siRNA			HG+con siRNA
A	B	C	A	B	C	A	B	C
1.549	1.578	1.403	1.675	1.587	1.595	0.588	0.634	0.608
