# Supplementary material for: Correction: Decorin inhibits glucose-induced lens epithelial cell apoptosis via suppressing p22phox-p38 MAPK signaling pathway
Source: PLoS One. 2026 Jul 28;21(7):e0354775. doi: 10.1371/journal.pone.0354775 (PMC13411911; doi:10.1371/journal.pone.0354775)
Supplement: S3 File — (ZIP) [file pone.0354775.s003.zip]

Archive with 11 entries (9 files):
- Fig data2/
- Fig data2/FACS files/
- Fig data2/FACS files/Fig2A-Con.fcs
- Fig data2/FACS files/Fig2A-HG.fcs
- Fig data2/FACS files/Fig2A-Mann.fcs
- Fig data2/FACS files/Fig2C-HG+Decorin.fcs
- Fig data2/FACS files/Fig5C-Con.fcs
- Fig data2/FACS files/Fig5C-HG+con siRNA.fcs
- Fig data2/FACS files/Fig5C-HG+p38 siRNA.fcs
- Fig data2/FACS files/Fig5C-HG.fcs
- Fig data2/Fig2B..xlsx
