# Supplementary material for: Correction: Decorin inhibits glucose-induced lens epithelial cell apoptosis via suppressing p22phox-p38 MAPK signaling pathway
Source: PLoS One. 2026 Jul 28;21(7):e0354775. doi: 10.1371/journal.pone.0354775 (PMC13411911; doi:10.1371/journal.pone.0354775)
Supplement: S3 File — (ZIP) [file pone.0354775.s003.zip › Fig data2/Fig2B..xlsx]

## Sheet: Sheet1
Con			Mann			HG			HG+Decorin
4.2	3.4	4.9	4.7	3.9	5.2	9.7	10.3	9.4	4.6	5.3	4
