# Supplementary material for: Correction: Decorin inhibits glucose-induced lens epithelial cell apoptosis via suppressing p22phox-p38 MAPK signaling pathway
Source: PLoS One. 2026 Jul 28;21(7):e0354775. doi: 10.1371/journal.pone.0354775 (PMC13411911; doi:10.1371/journal.pone.0354775)
Supplement: S4 File — (XLSX) [file pone.0354775.s004.xlsx]

## Sheet: Sheet1
Con			HG			HG+p38 siRNA
A	B	C	A	B	C	A	B	C
1.25	1.09	1.11	0.31	0.39	0.35	1.15	1.05	0.95
