# Supplementary material for: Correction: Decorin inhibits glucose-induced lens epithelial cell apoptosis via suppressing p22phox-p38 MAPK signaling pathway
Source: PLoS One. 2026 Jul 28;21(7):e0354775. doi: 10.1371/journal.pone.0354775 (PMC13411911; doi:10.1371/journal.pone.0354775)
Supplement: S5 File — (XLSX) [file pone.0354775.s005.xlsx]

## Sheet: Sheet1
DC group	Number	sex	EYE	AGE	Diabetes duration	nuclear grading	HbA1c (%)
	1	M	OD	46	2	3	7.5
	2	F	OU	70	15	3/3	8.5
	3	F	OS	67	1	4	7.9
	4	M	OS	60	1	2	7.3
	5	F	OU	68	10	3/3	8.2
	6	M	OD	61	0.25	2	7.6
	7	F	OS	70	16	3	8.1
	8	F	OD	61	3	3	8
	9	M	OD	62	2	2	7.4
	10	F	OU	78	18	3/3	10
	11	M	OS	64	16	2	8.3
	12	F	OS	67	16	4	7.2
	13	M	OD	65	2	1	7.7
	14	F	OD	64	3	3	7.7
	15	F	OS	67	17	4	8
	16	M	OS	60	2	3	7.1
	17	F	OD	57	0.25	3	6.9
	18	M	OD	67	20	3	7.9
	19	F	OS	62	17	3	8
	20	F	OS	57	3	2	7.6
	21	M	OU	72	15	4/3	8.5
	22	F	OS	71	11	3	8
	23	M	OS	56	2	3	7.9
	24	F	OD	69	11	3	8.1
	25	F	OS	60	6	3	7.5
	26	M	OS	89	20	4	8.6
SC group	Number	sex	EYE	AGE	nuclear grading
	1	M	OD	72	3
	2	F	OS	81	3
	3	M	OD	58	2
	4	M	OD	83	4
	5	F	OS	80	3
	6	M	OU	67	2/2
	7	F	OS	84	4
	8	F	OS	71	3
	9	M	OD	75	4
	10	F	OS	70	2
	11	M	OD	85	4
	12	F	OU	70	3/3
	13	M	OU	71	2/2
	14	F	OS	88	3
	15	F	OS	76	3
	16	M	OU	62	1/1
	17	F	OU	87	4/4
	18	M	OD	76	3
	19	F	OU	71	2/2
	20	F	OU	68	3/3
	21	M	OS	91	4
	22	F	OD	86	3
	23	M	OS	65	2
